# Supplementary material for: Does Older Age Modify Associations between Endocrine Disrupting Chemicals and Fecundability?
Source: Int J Environ Res Public Health. 2022 Jun 30;19(13):8074. doi: 10.3390/ijerph19138074 (PMC9265974; doi:10.3390/ijerph19138074)
Supplement: Supplementary file 1 [file ijerph-19-08074-s001.zip]

Archive with 1 entries (1 files):
- ijerph-1733327-supplementary.pdf
